# Supplementary material for: The Social Power of Regret: The Effect of Social Appraisal and Anticipated Emotions on Fair and Unfair Allocations in Resource Dilemmas
Source: J Exp Psychol Gen. 2014 Nov 10;144(1):151–7. doi: 10.1037/xge0000036 (PMC4312135; doi:10.1037/xge0000036)
Supplement: Supplementary file 1 [file video_material.zip]

Archive with 4 entries (4 files):
- video_material/FA_25-25_regret.mpg
- video_material/FA_45-5_pride.mpg
- video_material/MA_25-25_pride.mpg
- video_material/MA_45-5_regret.mpg
